# Supplementary material for: Pathogen Species Identification from Metagenomes in Ancient Remains: The Challenge of Identifying Human Pathogenic Species of Trypanosomatidae via Bioinformatic Tools
Source: Genes (Basel). 2018 Aug 20;9(8):418. doi: 10.3390/genes9080418 (PMC6115896; doi:10.3390/genes9080418)
Supplement: Supplementary file 1 [file genes-09-00418-s001.zip]

Archive with 11 entries (8 files):
- SUPPLEMENTARY/
- SUPPLEMENTARY/Table S1__Definitive.xlsx
- __MACOSX/
- __MACOSX/SUPPLEMENTARY/
- __MACOSX/SUPPLEMENTARY/._Table S1__Definitive.xlsx
- SUPPLEMENTARY/Table S3-published-version.xlsx
- __MACOSX/SUPPLEMENTARY/._Table S3-published-version.xlsx
- SUPPLEMENTARY/Table S2_Published-version.docx
- __MACOSX/SUPPLEMENTARY/._Table S2_Published-version.docx
- SUPPLEMENTARY/Table S4-published version.xlsx
- __MACOSX/SUPPLEMENTARY/._Table S4-published version.xlsx
