# Supplementary material for: Pathogen Species Identification from Metagenomes in Ancient Remains: The Challenge of Identifying Human Pathogenic Species of Trypanosomatidae via Bioinformatic Tools
Source: Genes (Basel). 2018 Aug 20;9(8):418. doi: 10.3390/genes9080418 (PMC6115896; doi:10.3390/genes9080418)
Supplement: Supplementary file 1 [file genes-09-00418-s001.zip › SUPPLEMENTARY/Table S1__Definitive.xlsx]

## Sheet: Feuil3
Table S1. List of Trypanosomatidae genome sequences available and used for both analyses (Bowtie2 and Kraken)
Family	Species	Strain/Isolate	Genbank asssembly accession	Genbank ID
Trypanosomatidae	Angomonas deanei	ATCC PRA-265	GCA_001659865.1	3289138
Trypanosomatidae	Angomonas deanei	TCC036E	GCA_000482225.1	827388
Trypanosomatidae	Angomonas deanei		GCA_000442575.2	1792438
Trypanosomatidae	Angomonas desouzai	TCC079E	GCA_000482185.1	827348
Trypanosomatidae	Blechomonas ayalai	B08-376	http://tritrypdb.org/tritrypdb/app/record/organism/TMPTX_bayaB08-376
Trypanosomatidae	Crithidia acanthocephali	TCC037E	GCA_000482105.1	827268
Trypanosomatidae	Crithidia bombi	IL132	GCA_002216605.1	4678068
Trypanosomatidae	Crithidia expoeki		GCA_900240875.1	6129028
Trypanosomatidae	Crithidia fasciculata	Cf-CI	GCA_000331325.2	2262008
Trypanosomatidae	Crithidia mellificae	ATCC 30862	GCA_002216565.1	4678028
Trypanosomatidae	Endotrypanum monterogei	LV88	GCA_000333855.2	3477068
Trypanosomatidae	Herpetomonas muscarum	TCC001E	GCA_000482205.1	827368
Trypanosomatidae	L. adleri	Sur figshare
Trypanosomatidae	L. aethiopica	L147	GCA_000444285.2	3477128
Trypanosomatidae	L. amazonensis	MHOMBR71973M2269	GCA_000438535.1	745678
Trypanosomatidae	L. arabica	LEM1108	GCA_000410695.2	3452528
Trypanosomatidae	L. braziliensis	MHOM/BR/75/M2904	GCA_000002845.2	515698
Trypanosomatidae	L. braziliensis	MHOM/BR/75/M2903	GCA_000340355.2	3477078
Trypanosomatidae	L. donovani	BPK282A1	GCA_000227135.2	405018
Trypanosomatidae	L. donovani	BHU 1220	GCA_000470725.1	817168
Trypanosomatidae	L. donovani	AIIMS/LM/SS/PKDL/LD-974	GCA_000981925.2	1802738
Trypanosomatidae	L. donovani	MHOM/IN/1983/AG83	GCA_001989955.1	4101338
Trypanosomatidae	L. donovani	NA	GCA_002243465.1	4918818
Trypanosomatidae	L. donovani	Ld 2001	GCA_000283395.1	404978
Trypanosomatidae	L. donovani	Ld 39	GCA_000316305.1	502388
Trypanosomatidae	L. enrietti	LEM3045	GCA_000410755.2	3477218
Trypanosomatidae	L. gerbilii	LEM452	GCA_000443025.1	754318
Trypanosomatidae	L. guyanensis	Sur figshare
Trypanosomatidae	L. infantum	JPCM5	GCA_000002875.2	507518
Trypanosomatidae	L. infantum	TR01	GCA_003020905.1	6295008
Trypanosomatidae	L. major	friedlin	GCA_000002725.2	283598
Trypanosomatidae	L. major	SD 75.1	GCA_000250755.2	360578
Trypanosomatidae	L. major	LV39c5	GCA_000331345.1	524858
Trypanosomatidae	L. martiniquensis/siamensis	LEM2494	GCA_000409445.2	3244748
Trypanosomatidae	L. mexicana	MHOM/GT/2001/U1103	GCA_000234665.4	410098
Trypanosomatidae	L. naiffi	Dernière
Trypanosomatidae	L. panamensis	MHOM/PA/94/PSC-1	GCA_000755165.1	1203208
Trypanosomatidae	L. panamensis	MHOM/COL/81/L13	GCA_000340495.1	541818
Trypanosomatidae	L. peruviana	NA	GCA_001403675.1	2502668
Trypanosomatidae	L. peruviana	LEM1537	GCA_001403695.1	2502688
Trypanosomatidae	L. tarentolae	Sur tritryp	http://tritrypdb.org/tritrypdb/app/record/organism/TMPTX_ltarParrotTarII
Trypanosomatidae	L. tropica	L590	GCA_000410715.1	704978
Trypanosomatidae	L. turanica	LEM423	GCA_000441995.1	749438
Trypanosomatidae	Leptomonas pyrrhocoris		GCA_001293395.1	2325928
Trypanosomatidae	Leptomonas seymouri	ATCC 30220	GCA_001299535.1	2345448
Trypanosomatidae	Leptomonas seymouri	BHU1095	GCA_000333875.2	3260048
Trypanosomatidae	Lotmaria passim	SF	GCA_000635995.1	1011958
Trypanosomatidae	Lotmaria passim	ATCC PRA-422	GCA_002216525.1	4678008
Trypanosomatidae	Lotmaria passim	ATCC PRA-403	GCA_002216625.1	4678088
Trypanosomatidae	Paratrypanosoma confusum	CUL13MS	GCA_002921335.1	5999908
Trypanosomatidae	Phytomonas francai		GCA_001766655.1	3522448
Trypanosomatidae	Phytomonas serpens	9T	GCA_000331125.1	522178
Trypanosomatidae	Phytomonas sp.	EM1	GCA_000582765.1	956988
Trypanosomatidae	Phytomonas sp.	HART1	GCA_000982615.1	1742218
Trypanosomatidae	Strigomonas culicis	TCC012E	GCA_000482145.1	827308
Trypanosomatidae	Strigomonas galati	TCC219	GCA_000482125.1	827288
Trypanosomatidae	Strigomonas oncopelti	TCC290E	GCA_000482165.1	749838
Trypanosomatidae	T. brucei brucei	927/4 GUTat10.1	GCA_000002445.1	522118
Trypanosomatidae	T. brucei gambiense	DAL972	GCA_000210295.1	272858
Trypanosomatidae	T. congolense	Tc1/148	GCA_002287245.1	4991508
Trypanosomatidae	T. congolense	IL3000	GCA_003013265.1	6268998
Trypanosomatidae	T. cruzi	CL Brener	GCA_000209065.1	271488
Trypanosomatidae	T. cruzi	Esmeraldo-like	http://tritrypdb.org/tritrypdb/app/record/organism/TMPTX_tcruCLBrenerEsmeraldo-like
Trypanosomatidae	T. cruzi	Dm28c	GCA_000496795.1	857378
Trypanosomatidae	T. cruzi	Esmeraldo cl3	GCA_000327425.1	524938
Trypanosomatidae	T. cruzi	231	GCA_900252365.1	5955738
Trypanosomatidae	T. cruzi	Y	GCA_002749425.1	5609618
Trypanosomatidae	T. cruzi	Bug2148	GCA_002749415.1	5609628
Trypanosomatidae	T. cruzi	Sylvio X10-1	GCA_000188675.2	453228
Trypanosomatidae	T. cruzi	NonEsmeraldo-like	http://tritrypdb.org/tritrypdb/app/record/organism/TMPTX_tcruCLBrenerNon-Esmeraldo-like
Trypanosomatidae	T. cruzi	JRCl4	GCA_000331405.1	524838
Trypanosomatidae	T. cruzi	Tula cl2	GCA_000365225.1	607978
Trypanosomatidae	T. equiperdum	OVI	GCA_001457755.2	4562358
Trypanosomatidae	T. evansi	STIB805	http://tritrypdb.org/tritrypdb/app/record/organism/TMPTX_tevaSTIB805
Trypanosomatidae	T. grayi	ANR4	GCA_000691245.1	1069788
Trypanosomatidae	T. marenkellei	B7	GCA_000300495.1	428648
Trypanosomatidae	T. rangeli	SC58	GCA_000492115.1	845868
Trypanosomatidae	T. theleiri		GCA_002087225.1	4355488
Trypanosomatidae	T. vivax	Y486	GCA_000227375.1	306178
