# Supplementary material for: Pathogen Species Identification from Metagenomes in Ancient Remains: The Challenge of Identifying Human Pathogenic Species of Trypanosomatidae via Bioinformatic Tools
Source: Genes (Basel). 2018 Aug 20;9(8):418. doi: 10.3390/genes9080418 (PMC6115896; doi:10.3390/genes9080418)
Supplement: Supplementary file 1 [file genes-09-00418-s001.zip › SUPPLEMENTARY/Table S3-published-version.xlsx]

## Sheet: Sheet1
Table 3 : Results of Bowtie2 analysis concerning the three mummies FI3, FI9 and FI12
Coverage summary : number of reads uniquely mapped on each reference genome.
		Mummy FI3	Mummy FI9	Mummy FI12
Species	Strain	Mgm4629033_3	mgm4630170_3	mgm4626489_3
Angomonas deanei	ATCC PRA-265	2	0	0
Angomonas deanei	TCC036E	40	158	0
Angomonas deanei		113	817	17
Angomonas desouzai	TCC079E	42	156	0
Blechomonas ayalai	B08-376	38	174	0
Crithidia acanthocephali	TCC037E	617	226	0
Crithidia bombi	IL132	602	225	0
Crithidia expoeki		850	199	1
Crithidia fasciculata	Cf-CI	818	443	28
Crithidia mellificae	ATCC 30862	35	156	0
Endotrypanum monterogei	LV88	132	788	3
Herpetomonas muscarum	TCC001E	41	177	0
L. adleri		50	160	0
L. aethiopica	L147	678	72	0
L. amazonensis	MHOMBR71973M2269	97	268	28
L. braziliensis	MHOM/BR/75/M2903	201	577	1
L. braziliensis	MHOM/BR/75/M2904	533	191	4
L. donovani	AIIMS/LM/SS/PKDL/LD-974	801	269	0
L. donovani	BHU 1220	186	191	0
L. donovani	BPK282A1	331	201	0
L. donovani	Ld 2001	10	1	0
L. donovani	Ld 39	28	119	0
L. donovani	MHOM/IN/1983/AG83	10	0	0
L. donovani	NA	724	462	30
L. enrietti	LEM3045	1651	210	0
L. gerbilii	LEM452	820	73	0
L. guyanensis		633	210	0
L. infantum	JPCM5	772	240	0
L. major	friedlin	1376	260	0
L. major	LV39c5	1574	289	0
L. major	SD 75.1	1840	435	0
L. martiniquensis/siamensis	LEM2494	534	207	0
L. mexicana	MHOM/GT/2001/U1103	1098	294	0
L. naiffi		740	257	0
L. panamensis	MHOM/COL/81/L13	999	369	21
L. panamensis	MHOM/PA/94/PSC-1	1481	283	0
L. peruviana	LEM1537	258	156	26
L. peruviana	NA	752	126	0
L. tarentolae		1631	160	0
L. tropica	L590	1570	240	1
L. tropica	L590	966	203	0
L. turanica	LEM423	889	217	0
Leptomonas pyrrhocoris		1551	894	31
Leptomonas seymouri	ATCC 30220	56245	1205577	2884
Leptomonas seymouri	BHU1095	78	157	0
Lotmaria passim	ATCC PRA-403	40	156	0
Lotmaria passim	ATCC PRA-422	43	156	0
Lotmaria passim	SF	110	342	30
Paratrypanosoma confusum	CUL13MS	224	135	0
Phytomonas francai		281	161	0
Phytomonas serpens	9T	52	162	0
Phytomonas sp.	EM1	94	14	0
Phytomonas sp.	HART1	37	157	0
Strigomonas culicis	TCC012E	706	284	0
Strigomonas galati	TCC219	50	173	0
Strigomonas oncopelti	TCC290E	31	200	0
T. brucei brucei	927/4 GUTat10.1	1765	365	0
T. brucei gambiense	DAL972	3679	443	0
T. congolense	IL3000	52	228	2
T. congolense	Tc1/148	36	164	0
T. cruzi	231	51	163	0
T. cruzi	Bug2148	4784	822	109
T. cruzi	CL Brener	1352	934	2088
T. cruzi	Dm28c	2831	556	0
T. cruzi	Esmeraldo cl3	1044	1048	4
T. cruzi	Esmeraldo-like	905	129	0
T. cruzi	Sylvio X10-1	1735	307	0
T. cruzi	Y	60648	977679	1640
T. cruzi	JRCl4	2977	602	0
T. cruzi	Tula cl2	12164	169570	209
T. equiperdum	OVI	365	181	0
T. grayi	ANR4	58	160	0
T. marenkellei	B7	1243	286	0
T. rangeli	SC58	411	37	0
T. theleiri		41	160	0
T. vivax	Y486	1726	301	3
