# Supplementary material for: Pathogen Species Identification from Metagenomes in Ancient Remains: The Challenge of Identifying Human Pathogenic Species of Trypanosomatidae via Bioinformatic Tools
Source: Genes (Basel). 2018 Aug 20;9(8):418. doi: 10.3390/genes9080418 (PMC6115896; doi:10.3390/genes9080418)
Supplement: Supplementary file 1 [file genes-09-00418-s001.zip › SUPPLEMENTARY/Table S4-published version.xlsx]

## Sheet: distribution of Bowtie2 reads
Table S5 : Distribution of reads matching A) Leptomonas seymouri, B) Trypanosoma cruzi Y and C) Trypanosoma cruzi Tula cl2 on the contigs for the three mummies
Leptomonas seymouri
Nb scaffolds = 1216		Nb contigs= 3382
MUMMY FI3			MUMMY FI9			MUMMY FI12
LJSK01000099.1	58		LJSK01000405.1	1		LJSK01000797.1	2288
LJSK01000183.1	1		LJSK01000486.1	156		LJSK01000834.1	200
LJSK01000486.1	35		LJSK01000790.1	132		LJSK01000842.1	196
LJSK01000834.1	9233		LJSK01000834.1	92504		LJSK01000909.1	37
LJSK01000842.1	28307		LJSK01000842.1	791664		LJSK01001104.1	123
LJSK01000909.1	275		LJSK01000909.1	19897		LJSK01001136.1	40
LJSK01001104.1	14174		LJSK01001104.1	231595
LJSK01001136.1	4162		LJSK01001119.1	1
			LJSK01001136.1	69627
Trypanosoma cruzi - Y
N contigs = 9821
MUMMY FI3			MUMMY FI9			MUMMY FI12
NMZO01000008.1	5		NMZO01000002.1	1		NMZO01000015.1	26
NMZO01000015.1	752		NMZO01000003.1	1		NMZO01000126.1	2
NMZO01000017.1	1		NMZO01000015.1	90		NMZO01000128.1	2
NMZO01000052.1	1		NMZO01000017.1	1		NMZO01000437.1	1
NMZO01000070.1	222		NMZO01000018.1	2		NMZO01000471.1	17
NMZO01000076.1	324		NMZO01000052.1	2		NMZO01001160.1	1
NMZO01000099.1	228		NMZO01000057.1	1		NMZO01001483.1	62
NMZO01000107.1	56		NMZO01000060.1	6		NMZO01004418.1	2
NMZO01000108.1	1		NMZO01000062.1	1		NMZO01004432.1	3
NMZO01000118.1	1		NMZO01000070.1	7		NMZO01004614.1	1
NMZO01000128.1	2		NMZO01000076.1	8		NMZO01006130.1	325
NMZO01000179.1	464		NMZO01000080.1	1		NMZO01006165.1	1
NMZO01000186.1	1		NMZO01000084.1	1		NMZO01006209.1	6
NMZO01000219.1	1		NMZO01000099.1	13		NMZO01006235.1	14
NMZO01000256.1	72		NMZO01000107.1	7		NMZO01006529.1	194
NMZO01000264.1	129		NMZO01000118.1	3		NMZO01006660.1	3
NMZO01000296.1	1		NMZO01000126.1	3		NMZO01006904.1	14
NMZO01000302.1	43		NMZO01000128.1	19		NMZO01006906.1	1
NMZO01000311.1	1		NMZO01000129.1	1		NMZO01006931.1	1
NMZO01000315.1	384		NMZO01000157.1	2		NMZO01007038.1	14
NMZO01000383.1	1		NMZO01000171.1	1		NMZO01007062.1	10
NMZO01000393.1	2		NMZO01000179.1	53		NMZO01007149.1	2
NMZO01000399.1	31		NMZO01000203.1	1		NMZO01007188.1	1
NMZO01000449.1	1		NMZO01000224.1	3		NMZO01007201.1	1
NMZO01000465.1	2		NMZO01000256.1	4		NMZO01007249.1	2
NMZO01000471.1	8		NMZO01000264.1	15		NMZO01007339.1	1
NMZO01000496.1	2		NMZO01000277.1	2		NMZO01007379.1	3
NMZO01000557.1	1		NMZO01000294.1	3		NMZO01007394.1	3
NMZO01000913.1	2		NMZO01000296.1	1		NMZO01007496.1	59
NMZO01001165.1	1		NMZO01000302.1	4		NMZO01007559.1	7
NMZO01001187.1	33		NMZO01000311.1	2		NMZO01007622.1	1
NMZO01001483.1	1535		NMZO01000315.1	47		NMZO01007644.1	4
NMZO01001549.1	2		NMZO01000341.1	3		NMZO01007649.1	18
NMZO01001796.1	65		NMZO01000383.1	1		NMZO01008007.1	9
NMZO01002933.1	5		NMZO01000399.1	10		NMZO01008042.1	1
NMZO01003201.1	2		NMZO01000412.1	1		NMZO01008134.1	2
NMZO01003297.1	3		NMZO01000425.1	1		NMZO01008340.1	11
NMZO01004418.1	57		NMZO01000449.1	2		NMZO01008408.1	1
NMZO01004432.1	345		NMZO01000457.1	3		NMZO01008464.1	1
NMZO01004518.1	9		NMZO01000458.1	1		NMZO01008549.1	4
NMZO01004536.1	47		NMZO01000465.1	10		NMZO01008674.1	11
NMZO01004614.1	4		NMZO01000471.1	77		NMZO01008676.1	2
NMZO01005135.1	42		NMZO01000478.1	5		NMZO01008755.1	1
NMZO01005427.1	78		NMZO01000605.1	1		NMZO01008805.1	7
NMZO01005467.1	63		NMZO01000646.1	2		NMZO01008892.1	1
NMZO01005575.1	106		NMZO01001160.1	3		NMZO01008915.1	2
NMZO01005707.1	8		NMZO01001187.1	156		NMZO01008924.1	20
NMZO01005723.1	40		NMZO01001483.1	227		NMZO01008957.1	72
NMZO01005845.1	3		NMZO01001796.1	2		NMZO01008980.1	6
NMZO01006056.1	24		NMZO01001808.1	1		NMZO01009003.1	1
NMZO01006130.1	5121		NMZO01002174.1	1		NMZO01009096.1	189
NMZO01006165.1	71		NMZO01002757.1	1		NMZO01009126.1	22
NMZO01006209.1	170		NMZO01003201.1	6		NMZO01009144.1	1
NMZO01006235.1	198		NMZO01003297.1	8		NMZO01009191.1	7
NMZO01006447.1	69		NMZO01004066.1	69		NMZO01009193.1	1
NMZO01006529.1	8523		NMZO01004418.1	2182		NMZO01009227.1	1
NMZO01006609.1	1		NMZO01004432.1	5584		NMZO01009310.1	3
NMZO01006648.1	2		NMZO01004536.1	18		NMZO01009326.1	1
NMZO01006660.1	44		NMZO01004614.1	42		NMZO01009514.1	2
NMZO01006904.1	345		NMZO01005427.1	596		NMZO01009561.1	17
NMZO01006906.1	8		NMZO01005467.1	163		NMZO01009607.1	2
NMZO01006931.1	84		NMZO01005575.1	2917		NMZO01009651.1	99
NMZO01007038.1	618		NMZO01005707.1	18		NMZO01009742.1	341
NMZO01007039.1	1		NMZO01005723.1	34
NMZO01007062.1	234		NMZO01006056.1	232
NMZO01007149.1	103		NMZO01006130.1	95953
NMZO01007153.1	21		NMZO01006165.1	3555
NMZO01007163.1	5		NMZO01006209.1	744
NMZO01007166.1	36		NMZO01006235.1	5315
NMZO01007181.1	1		NMZO01006363.1	1
NMZO01007188.1	45		NMZO01006447.1	80
NMZO01007211.1	9		NMZO01006508.1	92
NMZO01007229.1	5		NMZO01006529.1	65146
NMZO01007249.1	17		NMZO01006609.1	1
NMZO01007294.1	3		NMZO01006638.1	149
NMZO01007339.1	123		NMZO01006648.1	2
NMZO01007379.1	1288		NMZO01006660.1	25
NMZO01007385.1	1		NMZO01006855.1	17
NMZO01007389.1	22		NMZO01006904.1	5466
NMZO01007393.1	22		NMZO01006906.1	26
NMZO01007394.1	52		NMZO01006931.1	6523
NMZO01007398.1	11		NMZO01007038.1	847
NMZO01007424.1	11		NMZO01007039.1	292
NMZO01007496.1	5920		NMZO01007062.1	15157
NMZO01007559.1	275		NMZO01007149.1	7
NMZO01007579.1	19		NMZO01007153.1	3
NMZO01007622.1	86		NMZO01007166.1	564
NMZO01007644.1	106		NMZO01007181.1	355
NMZO01007649.1	255		NMZO01007188.1	36
NMZO01007659.1	3		NMZO01007201.1	98
NMZO01007662.1	4		NMZO01007211.1	20
NMZO01007746.1	5		NMZO01007229.1	621
NMZO01007777.1	6		NMZO01007249.1	18978
NMZO01007780.1	20		NMZO01007294.1	914
NMZO01007810.1	67		NMZO01007331.1	2
NMZO01007861.1	6		NMZO01007339.1	687
NMZO01007876.1	6		NMZO01007379.1	18357
NMZO01008007.1	250		NMZO01007385.1	35
NMZO01008042.1	4		NMZO01007393.1	52
NMZO01008073.1	2		NMZO01007394.1	1845
NMZO01008083.1	1		NMZO01007398.1	149
NMZO01008133.1	77		NMZO01007496.1	149867
NMZO01008134.1	41		NMZO01007559.1	6731
NMZO01008135.1	79		NMZO01007579.1	97
NMZO01008160.1	4		NMZO01007622.1	396
NMZO01008244.1	50		NMZO01007644.1	78
NMZO01008246.1	3		NMZO01007649.1	633
NMZO01008325.1	15		NMZO01007659.1	160
NMZO01008340.1	57		NMZO01007662.1	272
NMZO01008349.1	11		NMZO01007698.1	1
NMZO01008386.1	1		NMZO01007746.1	56
NMZO01008408.1	9		NMZO01007777.1	29
NMZO01008464.1	7		NMZO01007780.1	598
NMZO01008468.1	7		NMZO01007810.1	5
NMZO01008501.1	3		NMZO01007845.1	2
NMZO01008549.1	132		NMZO01007861.1	308
NMZO01008566.1	1		NMZO01007876.1	2
NMZO01008595.1	146		NMZO01007935.1	37
NMZO01008623.1	8		NMZO01008007.1	10250
NMZO01008628.1	1		NMZO01008042.1	63
NMZO01008656.1	9		NMZO01008073.1	110
NMZO01008673.1	2		NMZO01008083.1	1
NMZO01008674.1	142		NMZO01008133.1	857
NMZO01008676.1	484		NMZO01008134.1	1263
NMZO01008721.1	15		NMZO01008135.1	1037
NMZO01008755.1	21		NMZO01008160.1	755
NMZO01008805.1	5		NMZO01008217.1	6
NMZO01008881.1	3		NMZO01008244.1	7219
NMZO01008892.1	59		NMZO01008325.1	78
NMZO01008924.1	1497		NMZO01008340.1	2817
NMZO01008931.1	4		NMZO01008349.1	29
NMZO01008936.1	2		NMZO01008386.1	21
NMZO01008957.1	5078		NMZO01008408.1	48
NMZO01008980.1	124		NMZO01008464.1	500
NMZO01009003.1	45		NMZO01008495.1	1
NMZO01009015.1	150		NMZO01008501.1	28
NMZO01009018.1	2		NMZO01008549.1	4875
NMZO01009019.1	1		NMZO01008595.1	3076
NMZO01009027.1	5		NMZO01008616.1	22
NMZO01009031.1	2		NMZO01008673.1	89
NMZO01009054.1	1		NMZO01008674.1	1852
NMZO01009071.1	3		NMZO01008676.1	558
NMZO01009072.1	1		NMZO01008721.1	1491
NMZO01009096.1	7516		NMZO01008755.1	459
NMZO01009120.1	1		NMZO01008805.1	13
NMZO01009126.1	694		NMZO01008854.1	11
NMZO01009143.1	55		NMZO01008881.1	18
NMZO01009144.1	130		NMZO01008891.1	10
NMZO01009172.1	7		NMZO01008892.1	1092
NMZO01009185.1	4		NMZO01008898.1	23
NMZO01009191.1	115		NMZO01008915.1	2
NMZO01009193.1	6		NMZO01008924.1	37384
NMZO01009205.1	6		NMZO01008931.1	11
NMZO01009206.1	12		NMZO01008957.1	53324
NMZO01009227.1	429		NMZO01008980.1	357
NMZO01009310.1	232		NMZO01009003.1	882
NMZO01009326.1	13		NMZO01009015.1	5737
NMZO01009342.1	2		NMZO01009018.1	6
NMZO01009393.1	4		NMZO01009019.1	132
NMZO01009413.1	1		NMZO01009027.1	79
NMZO01009425.1	332		NMZO01009029.1	4
NMZO01009426.1	48		NMZO01009031.1	4
NMZO01009485.1	17		NMZO01009036.1	1
NMZO01009513.1	6		NMZO01009038.1	2
NMZO01009514.1	58		NMZO01009046.1	7
NMZO01009516.1	39		NMZO01009071.1	3
NMZO01009561.1	1229		NMZO01009096.1	160602
NMZO01009586.1	45		NMZO01009124.1	9
NMZO01009596.1	9		NMZO01009126.1	15218
NMZO01009607.1	47		NMZO01009143.1	1281
NMZO01009637.1	79		NMZO01009144.1	1428
NMZO01009651.1	3624		NMZO01009147.1	195
NMZO01009687.1	7		NMZO01009185.1	359
NMZO01009692.1	99		NMZO01009191.1	900
NMZO01009699.1	58		NMZO01009193.1	51
NMZO01009742.1	7902		NMZO01009199.1	10
NMZO01009772.1	4		NMZO01009205.1	51
NMZO01009779.1	1		NMZO01009206.1	205
			NMZO01009227.1	8117
			NMZO01009294.1	249
			NMZO01009310.1	1401
			NMZO01009326.1	275
			NMZO01009393.1	89
			NMZO01009394.1	1
			NMZO01009413.1	141
			NMZO01009425.1	151
			NMZO01009426.1	637
			NMZO01009514.1	902
			NMZO01009516.1	389
			NMZO01009561.1	14421
			NMZO01009575.1	18
			NMZO01009586.1	98
			NMZO01009595.1	2
			NMZO01009596.1	51
			NMZO01009607.1	371
			NMZO01009637.1	54
			NMZO01009651.1	51300
			NMZO01009687.1	58
			NMZO01009692.1	44
			NMZO01009699.1	16
			NMZO01009742.1	167862
			NMZO01009772.1	45
			NMZO01009787.1	2
Trypanosoma cruzi Tula cl2
Nb scaffolds = 45711		contigs =53 000
MUMMY FI3			MUMMY FI9			MUMMY FI12
KB851310.1	4		KB851313.1	2		KB852592.1	1
KB851493.1	1		KB851315.1	1		AQHO01012339.1	10
KB851554.1	21		KB851493.1	1		AQHO01012395.1	8
KB851563.1	57		KB851540.1	1		AQHO01013445.1	3
KB851611.1	35		KB851554.1	2		AQHO01015366.1	4
KB851709.1	13		KB851563.1	3		AQHO01016241.1	183
KB851713.1	22		KB851591.1	2
KB851718.1	8		KB851611.1	156
KB851772.1	1		KB851713.1	17
KB851784.1	2		KB851772.1	3
KB851848.1	22		KB851784.1	1
KB852025.1	8		KB851848.1	1
KB852065.1	15		KB851919.1	1
KB852201.1	2		KB851989.1	1
KB852592.1	1		KB852025.1	2
KB852956.1	1		KB852065.1	1
AQHO01009731.1	5		KB852592.1	18
AQHO01012339.1	79		KB852721.1	1
AQHO01012395.1	452		AQHO01012339.1	1041
AQHO01013445.1	254		AQHO01012395.1	5628
AQHO01015366.1	95		AQHO01013445.1	4820
AQHO01015587.1	25		AQHO01013723.1	78
AQHO01016241.1	10255		AQHO01014864.1	20
KB853079.1	36		AQHO01015366.1	2092
AQHO01018648.1	40		AQHO01015587.1	345
AQHO01019437.1	16		AQHO01016241.1	155072
AQHO01027967.1	23		KB853079.1	81
AQHO01029567.1	1		AQHO01018648.1	21
AQHO01030226.1	578		AQHO01019437.1	3
AQHO01032371.1	1		AQHO01029567.1	1
AQHO01033316.1	1		AQHO01030226.1	67
AQHO01034137.1	5		AQHO01032371.1	11
AQHO01036822.1	1		AQHO01034137.1	36
AQHO01036928.1	7		AQHO01036928.1	8
AQHO01039485.1	8		AQHO01039485.1	16
AQHO01040650.1	3		AQHO01044581.1	3
AQHO01044581.1	29		AQHO01045955.1	3
AQHO01045955.1	2		AQHO01050824.1	7
AQHO01048439.1	1		AQHO01050895.1	3
AQHO01050824.1	1
AQHO01050895.1	26
AQHO01052520.1	7
